# Supplementary material for: Assessment of causal association between differentiated thyroid cancer and disordered serum lipid profile: a Mendelian randomization study
Source: Front Endocrinol (Lausanne). 2023 Dec 20;14:1291445. doi: 10.3389/fendo.2023.1291445 (PMC10771623; doi:10.3389/fendo.2023.1291445)
Supplement: Supplementary Table 4 — Lists of target genes of ieu-b-4843 within cis-expression quantitative trait loci (cis-eQTL) data. [file Table_1.xlsx]

## Sheet: Sheet1
Supplementary table 1 The exposure factors of thyroid cancer.
Exposure factors	gwasID	cases	SNPs
Total cholesterol	met-d-Total_C	115078	12321875
LDL cholesterol	ebi-a-GCST002222	94595	2409690
HDL cholesterol	ieu-b-4843	37120
Apoliprotein A	ukb-d-30630_raw		13585234
Apoliprotein B	ukb-d-30640_raw		13585958
Ratio of apolipoprotein B to apolipoprotein A1	met-d-ApoB_by_ApoA1	115078	12321875
SNPs, single nucleotide polymorphisms; LDL, low density lipoprotein; HDL, High density lipoprotein
outcome
Thyroid cancer	ieu-a-1082	649	572028
