# Supplementary material for: Assessment of causal association between differentiated thyroid cancer and disordered serum lipid profile: a Mendelian randomization study
Source: Front Endocrinol (Lausanne). 2023 Dec 20;14:1291445. doi: 10.3389/fendo.2023.1291445 (PMC10771623; doi:10.3389/fendo.2023.1291445)
Supplement: Supplementary Table 5 — Lists of target genes of met-d-ApoB_by_ApoA1 within cis-eQTL data. [file Table_2.xls]

Supplementary table 2 The results of horizontal pleiotropy test.
id.exposure	id.outcome	outcome	exposure	method	nsnp	b	se	pval	lo_ci	up_ci	or	or_lci95	or_uci95
ebi-a-GCST002222	ieu-a-1082	Thyroid cancer || id:ieu-a-1082	LDL cholesterol || id:ebi-a-GCST002222	MR Egger	41	-0.282945184	0.336920394	0.406	-0.943309156	0.377418789	0.753561094	0.389337323	1.458514992
ebi-a-GCST002222	ieu-a-1082	Thyroid cancer || id:ieu-a-1082	LDL cholesterol || id:ebi-a-GCST002222	Weighted median	41	-0.268452058	0.2804479	0.338	-0.818129943	0.281225826	0.764562076	0.441256057	1.324752734
ebi-a-GCST002222	ieu-a-1082	Thyroid cancer || id:ieu-a-1082	LDL cholesterol || id:ebi-a-GCST002222	Inverse variance weighted (fixed effects)	41	-0.432826182	0.208211681	0.038	-0.840921077	-0.024731287	0.648673233	0.431313068	0.975572026
ebi-a-GCST002222	ieu-a-1082	Thyroid cancer || id:ieu-a-1082	LDL cholesterol || id:ebi-a-GCST002222	Inverse variance weighted (multiplicative random effects)	41	-0.432826182	0.258315039	0.094	-0.939123659	0.073471295	0.648673233	0.390970308	1.076237643
ebi-a-GCST002222	ieu-a-1082	Thyroid cancer || id:ieu-a-1082	LDL cholesterol || id:ebi-a-GCST002222	Simple mode	41	0.757400385	0.802259262	0.351	-0.815027768	2.329828539	2.132724745	0.442627036	10.27617942
ebi-a-GCST002222	ieu-a-1082	Thyroid cancer || id:ieu-a-1082	LDL cholesterol || id:ebi-a-GCST002222	Weighted mode	41	-0.306865438	0.251535431	0.23	-0.799874883	0.186144007	0.735749598	0.449385186	1.204595718
ieu-b-4843	ieu-a-1082	Thyroid cancer || id:ieu-a-1082	HDL cholesterol || id:ieu-b-4843	MR Egger	18	1.619051571	0.918016391	0.097	-0.180260556	3.418363698	5.04830009	0.835052605	30.51943513
ieu-b-4843	ieu-a-1082	Thyroid cancer || id:ieu-a-1082	HDL cholesterol || id:ieu-b-4843	Weighted median	18	0.753413592	0.434607048	0.083	-0.098416222	1.605243407	2.12423894	0.906271615	4.979071395
ieu-b-4843	ieu-a-1082	Thyroid cancer || id:ieu-a-1082	HDL cholesterol || id:ieu-b-4843	Inverse variance weighted (fixed effects)	18	0.928090181	0.321501175	0.004	0.297947878	1.558232484	2.529673344	1.347091574	4.750417382
ieu-b-4843	ieu-a-1082	Thyroid cancer || id:ieu-a-1082	HDL cholesterol || id:ieu-b-4843	Inverse variance weighted (multiplicative random effects)	18	0.928090181	0.295919883	0.002	0.348087211	1.508093152	2.529673344	1.416355766	4.518107231
ieu-b-4843	ieu-a-1082	Thyroid cancer || id:ieu-a-1082	HDL cholesterol || id:ieu-b-4843	Simple mode	18	1.120719096	0.693957581	0.125	-0.239437764	2.480875955	3.067058919	0.787070256	11.95172902
ieu-b-4843	ieu-a-1082	Thyroid cancer || id:ieu-a-1082	HDL cholesterol || id:ieu-b-4843	Weighted mode	18	0.953973079	0.579083503	0.118	-0.181030586	2.088976745	2.596003324	0.834409837	8.076646465
met-d-ApoB_by_ApoA1	ieu-a-1082	Thyroid cancer || id:ieu-a-1082	Ratio of apolipoprotein B to apolipoprotein A1 || id:met-d-ApoB_by_ApoA1	MR Egger	12	-0.705832466	0.872028074	0.437	-2.415007491	1.00334256	0.493697417	0.089366669	2.72738305
met-d-ApoB_by_ApoA1	ieu-a-1082	Thyroid cancer || id:ieu-a-1082	Ratio of apolipoprotein B to apolipoprotein A1 || id:met-d-ApoB_by_ApoA1	Weighted median	12	-1.211620108	0.605435522	0.045	-2.398273731	-0.024966485	0.297714559	0.090874692	0.9753426
met-d-ApoB_by_ApoA1	ieu-a-1082	Thyroid cancer || id:ieu-a-1082	Ratio of apolipoprotein B to apolipoprotein A1 || id:met-d-ApoB_by_ApoA1	Inverse variance weighted (fixed effects)	12	-1.007551488	0.423767868	0.017	-1.838136509	-0.176966467	0.365111867	0.159113657	0.837807878
met-d-ApoB_by_ApoA1	ieu-a-1082	Thyroid cancer || id:ieu-a-1082	Ratio of apolipoprotein B to apolipoprotein A1 || id:met-d-ApoB_by_ApoA1	Inverse variance weighted (multiplicative random effects)	12	-1.007551488	0.379628415	0.008	-1.751623181	-0.263479794	0.365111867	0.173492106	0.768373148
met-d-ApoB_by_ApoA1	ieu-a-1082	Thyroid cancer || id:ieu-a-1082	Ratio of apolipoprotein B to apolipoprotein A1 || id:met-d-ApoB_by_ApoA1	Simple mode	12	-1.265305208	0.853329575	0.166	-2.937831176	0.407220759	0.282153168	0.05298051	1.50263579
met-d-ApoB_by_ApoA1	ieu-a-1082	Thyroid cancer || id:ieu-a-1082	Ratio of apolipoprotein B to apolipoprotein A1 || id:met-d-ApoB_by_ApoA1	Weighted mode	12	-1.45151732	0.699523809	0.062	-2.822583985	-0.080450654	0.23421464	0.059452121	0.922700434
met-d-Total_C	ieu-a-1082	Thyroid cancer || id:ieu-a-1082	Total cholesterol || id:met-d-Total_C	MR Egger	16	-1.100403438	1.361793862	0.433	-3.769519406	1.568712531	0.332736818	0.023063145	4.800463766
met-d-Total_C	ieu-a-1082	Thyroid cancer || id:ieu-a-1082	Total cholesterol || id:met-d-Total_C	Weighted median	16	-0.929657187	0.701848944	0.185	-2.305281117	0.445966743	0.394688992	0.099730761	1.561999519
met-d-Total_C	ieu-a-1082	Thyroid cancer || id:ieu-a-1082	Total cholesterol || id:met-d-Total_C	Inverse variance weighted (fixed effects)	16	-1.269519499	0.491548497	0.01	-2.232954553	-0.306084444	0.280966594	0.107211201	0.736324439
met-d-Total_C	ieu-a-1082	Thyroid cancer || id:ieu-a-1082	Total cholesterol || id:met-d-Total_C	Inverse variance weighted (multiplicative random effects)	16	-1.269519499	0.574940194	0.027	-2.39640228	-0.142636718	0.280966594	0.091044919	0.867069003
met-d-Total_C	ieu-a-1082	Thyroid cancer || id:ieu-a-1082	Total cholesterol || id:met-d-Total_C	Simple mode	16	-1.22234606	1.059204113	0.267	-3.298386121	0.853694001	0.294538351	0.03694274	2.348305492
met-d-Total_C	ieu-a-1082	Thyroid cancer || id:ieu-a-1082	Total cholesterol || id:met-d-Total_C	Weighted mode	16	-1.106356536	0.765072608	0.169	-2.605898847	0.393185776	0.330761888	0.073836739	1.481693627
ukb-d-30640_raw	ieu-a-1082	Thyroid cancer || id:ieu-a-1082	Apoliprotein B || id:ukb-d-30640_raw	MR Egger	50	-3.632492157	2.701271476	0.185	-8.92698425	1.661999936	0.026450184	0.000132758	5.269839654
ukb-d-30640_raw	ieu-a-1082	Thyroid cancer || id:ieu-a-1082	Apoliprotein B || id:ukb-d-30640_raw	Weighted median	50	-3.22258343	2.185096164	0.14	-7.505371911	1.060205052	0.03985197	0.000550121	2.886962907
ukb-d-30640_raw	ieu-a-1082	Thyroid cancer || id:ieu-a-1082	Apoliprotein B || id:ukb-d-30640_raw	Inverse variance weighted (fixed effects)	50	-4.327861799	1.592794226	0.007	-7.449738483	-1.205985116	0.013195732	0.000581594	0.299396913
ukb-d-30640_raw	ieu-a-1082	Thyroid cancer || id:ieu-a-1082	Apoliprotein B || id:ukb-d-30640_raw	Inverse variance weighted (multiplicative random effects)	50	-4.327861799	1.8119564	0.017	-7.879296344	-0.776427255	0.013195732	0.000378499	0.460046708
ukb-d-30640_raw	ieu-a-1082	Thyroid cancer || id:ieu-a-1082	Apoliprotein B || id:ukb-d-30640_raw	Simple mode	50	2.302346778	4.771083803	0.632	-7.048977476	11.65367103	9.997617129	0.000868296	115113.1723
ukb-d-30640_raw	ieu-a-1082	Thyroid cancer || id:ieu-a-1082	Apoliprotein B || id:ukb-d-30640_raw	Weighted mode	50	-3.465607904	2.020226488	0.093	-7.42525182	0.494036012	0.031254	0.000596011	1.638917581
ukb-d-30630_raw	ieu-a-1082	Thyroid cancer || id:ieu-a-1082	Apoliprotein A || id:ukb-d-30630_raw	MR Egger	86	-0.227774363	1.575086884	0.885	-3.314944655	2.85939593	0.796303916	0.03633606	17.45098214
ukb-d-30630_raw	ieu-a-1082	Thyroid cancer || id:ieu-a-1082	Apoliprotein A || id:ukb-d-30630_raw	Weighted median	86	-1.323632722	1.555682099	0.395	-4.372769635	1.725504191	0.266166634	0.01261625	5.615351527
ukb-d-30630_raw	ieu-a-1082	Thyroid cancer || id:ieu-a-1082	Apoliprotein A || id:ukb-d-30630_raw	Inverse variance weighted (fixed effects)	86	-0.472221342	1.040486191	0.65	-2.511574277	1.567131592	0.623615465	0.081140401	4.79288052
ukb-d-30630_raw	ieu-a-1082	Thyroid cancer || id:ieu-a-1082	Apoliprotein A || id:ukb-d-30630_raw	Inverse variance weighted (multiplicative random effects)	86	-0.472221342	1.070934129	0.659	-2.571252236	1.626809551	0.623615465	0.076439765	5.087617017
ukb-d-30630_raw	ieu-a-1082	Thyroid cancer || id:ieu-a-1082	Apoliprotein A || id:ukb-d-30630_raw	Simple mode	86	0.736980192	3.354083471	0.827	-5.837023411	7.310983794	2.089615738	0.002917514	1496.64886
ukb-d-30630_raw	ieu-a-1082	Thyroid cancer || id:ieu-a-1082	Apoliprotein A || id:ukb-d-30630_raw	Weighted mode	86	-0.971623622	1.353146493	0.475	-3.623790749	1.680543505	0.37846805	0.026681342	5.368472971
