# Supplementary material for: Assessment of causal association between differentiated thyroid cancer and disordered serum lipid profile: a Mendelian randomization study
Source: Front Endocrinol (Lausanne). 2023 Dec 20;14:1291445. doi: 10.3389/fendo.2023.1291445 (PMC10771623; doi:10.3389/fendo.2023.1291445)
Supplement: Supplementary Table 6 — Lists of target genes of met-d-Total_C within cis-eQTL data. [file Table_3.xls]

Supplementary table 3 The results of heterogeneity test.
id.exposure	id.outcome	outcome	exposure	method	Q	Q_df	Q_pval
ebi-a-GCST002222	ieu-a-1082	Thyroid cancer || id:ieu-a-1082	LDL cholesterol || id:ebi-a-GCST002222	MR Egger	60.80454554	39	0.014
ebi-a-GCST002222	ieu-a-1082	Thyroid cancer || id:ieu-a-1082	LDL cholesterol || id:ebi-a-GCST002222	Inverse variance weighted	61.56717027	40	0.016
ieu-b-4843	ieu-a-1082	Thyroid cancer || id:ieu-a-1082	HDL cholesterol || id:ieu-b-4843	MR Egger	13.75660391	16	0.617
ieu-b-4843	ieu-a-1082	Thyroid cancer || id:ieu-a-1082	HDL cholesterol || id:ieu-b-4843	Inverse variance weighted	14.40230772	17	0.638
met-d-ApoB_by_ApoA1	ieu-a-1082	Thyroid cancer || id:ieu-a-1082	Ratio of apolipoprotein B to apolipoprotein A1 || id:met-d-ApoB_by_ApoA1	MR Egger	8.671106943	10	0.564
met-d-ApoB_by_ApoA1	ieu-a-1082	Thyroid cancer || id:ieu-a-1082	Ratio of apolipoprotein B to apolipoprotein A1 || id:met-d-ApoB_by_ApoA1	Inverse variance weighted	8.827832052	11	0.638
met-d-Total_C	ieu-a-1082	Thyroid cancer || id:ieu-a-1082	Total cholesterol || id:met-d-Total_C	MR Egger	20.49335673	14	0.115
met-d-Total_C	ieu-a-1082	Thyroid cancer || id:ieu-a-1082	Total cholesterol || id:met-d-Total_C	Inverse variance weighted	20.52125215	15	0.153
ukb-d-30640_raw	ieu-a-1082	Thyroid cancer || id:ieu-a-1082	Apoliprotein B || id:ukb-d-30640_raw	MR Egger	63.2509579	48	0.069
ukb-d-30640_raw	ieu-a-1082	Thyroid cancer || id:ieu-a-1082	Apoliprotein B || id:ukb-d-30640_raw	Inverse variance weighted	63.41211249	49	0.081
ukb-d-30630_raw	ieu-a-1082	Thyroid cancer || id:ieu-a-1082	Apoliprotein A || id:ukb-d-30630_raw	MR Egger	89.99906383	84	0.307
ukb-d-30630_raw	ieu-a-1082	Thyroid cancer || id:ieu-a-1082	Apoliprotein A || id:ukb-d-30630_raw	Inverse variance weighted	90.0475296	85	0.333
