# Supplementary material for: Assessment of causal association between differentiated thyroid cancer and disordered serum lipid profile: a Mendelian randomization study
Source: Front Endocrinol (Lausanne). 2023 Dec 20;14:1291445. doi: 10.3389/fendo.2023.1291445 (PMC10771623; doi:10.3389/fendo.2023.1291445)
Supplement: Supplementary Table 7 — Lists of target genes of ukb-d-30640_raw data. [file DataSheet_1.csv]

cis.eqtl.SNP	cis.eqtl.Pvalue	cis.eqtl.GeneSymbol
rs1535	3.27170000000001e-310	FADS2
rs6499145	3.27170000000001e-310	DUS2L
rs2167079	3.27170000000001e-310	ACP2
rs2167079	3.27170000000001e-310	NR1H3
rs1535	3.27170000000001e-310	FADS1
rs6073958	3.27170000000001e-310	PLTP
rs2167079	2.075e-244	MYBPC3
rs1535	5.886e-235	TMEM258
rs289754	2.9886e-192	NLRC5
rs6499145	1.6816e-191	DPEP3
rs6499145	5.58e-124	DPEP2
rs2119690	3.7128e-121	LPL
rs1561139	4.6387e-119	HERPUD1
rs6499145	7.9886e-119	LCAT
rs6499145	1.4879e-118	ATP6V0D1
rs4919246	1.1776e-86	FFAR4
rs6499145	2.5685e-65	C16orf86
rs12926482	1.4559e-64	MT1F
rs2167079	2.2544e-60	C1QTNF4
rs2167079	1.0095e-56	DDB2
rs6499145	3.0622e-56	ACD
rs6499145	1.682e-52	PRMT7
rs6499145	3.188e-49	TRADD
rs6499145	1.2886e-46	FAM65A
rs6499145	6.4978e-40	SLC7A6
rs6499145	3.4898e-35	NFATC3
rs2070895	1.6594e-34	ADAM10
rs3808430	5.2144e-34	TRPS1
rs2167079	1.5123e-30	MADD
rs289754	1.364e-29	CETP
rs289754	9.7688e-27	RP11-322D14.1
rs6073958	3.4755e-26	MMP9
rs12926482	1.6077e-25	MT1X
rs2167079	9.5213e-25	RP11-750H9.5
rs6499145	1.7485e-24	PARD6A
rs6499145	2.109e-24	RP11-67A1.2
rs2167079	8.6089e-24	PSMC3
rs1535	8.2793e-23	MYRF
rs7241918	3.1417e-22	RPL17
rs1561139	3.6032e-22	MT2A
rs6499145	4.2711e-20	ZDHHC1
rs6499145	4.2678e-19	GFOD2
rs6499145	1.1123e-18	TSNAXIP1
rs1535	3.4622e-18	BEST1
rs1561139	3.8231e-17	NUP93
rs4919246	2.4199e-16	MYOF
rs289754	2.0701e-14	CPNE2
rs6073958	3.2139e-14	SYS1
rs2167079	2.5585e-13	PTPRJ
rs6073958	4.5872e-13	TNNC2
rs6499145	1.0378e-12	ELMO3
rs1561139	6.0529e-12	BBS2
rs2070895	1.7559e-11	LIPC
rs6499145	2.3862e-11	CTC-479C5.12
rs289754	1.379e-10	RP11-322D14.2
rs12926482	1.9201e-10	BBS2
rs6499145	1.2823e-09	RP11-96D1.5
rs1561139	1.8529e-09	SLC12A3
rs2070895	2.284e-09	FAM63B
rs12443634	5.7939e-09	CMIP
rs2167079	2.2267e-08	ARFGAP2
rs12926482	6.5098e-08	MT1L
rs6499145	8.3962e-08	DDX28
rs6499145	1.8884e-07	PLA2G15
rs1535	2.6638e-07	FTH1
rs6499145	4.0498e-07	FHOD1
rs2070895	6.6608e-07	RP11-50C13.1
rs6499145	1.0459e-06	RLTPR
rs6499145	1.4988e-06	ZFP90
rs6499145	1.746e-06	PSKH1
rs6499145	2.2014e-06	B3GNT9
rs12926482	2.6896e-06	MT2A
rs2740488	3.4074e-06	NIPSNAP3A
rs1561139	1.2505e-05	MT1E
rs2167079	1.6972e-05	C11orf49
