# Supplementary material for: Assessment of causal association between differentiated thyroid cancer and disordered serum lipid profile: a Mendelian randomization study
Source: Front Endocrinol (Lausanne). 2023 Dec 20;14:1291445. doi: 10.3389/fendo.2023.1291445 (PMC10771623; doi:10.3389/fendo.2023.1291445)
Supplement: Supplementary file 5 [file DataSheet_2.csv]

cis.eqtl.SNP	cis.eqtl.Pvalue	cis.eqtl.GeneSymbol
rs12740374	3.27170000000001e-310	PSRC1
rs13702	2.5229e-107	LPL
rs11057397	2.4506e-87	ZNF664
rs17001244	4.9077e-87	CTC-510F12.4
rs11601507	2.0763e-51	UBQLNL
rs12740374	4.9984e-45	KIAA1324
rs2343681	1.3431e-41	PCCB
rs11057397	1.3661e-39	CCDC92
rs12916	1.5335e-36	HMGCR
rs2343681	1.3385e-28	NCK1
rs12740374	1.9889e-23	GSTM4
rs12740374	2.4248e-22	GSTM3
rs7241918	3.1417e-22	RPL17
rs11057397	3.1664e-22	RP11-380L11.4
rs12916	2.1908e-17	POC5
rs6511720	3.4118e-16	SMARCA4
rs693	2.8017e-13	C2orf43
rs2343681	4.2172e-13	RP11-85F14.5
rs12916	6.6619e-13	COL4A3BP
rs11100888	1.2768e-12	SMAD1
rs12740374	2.1407e-12	GSTM1
rs12740374	3.8484e-11	SARS
rs12740374	1.742e-09	AMIGO1
rs11057397	1.7724e-09	EIF2B1
rs11601507	1.0392e-08	TRIM5
rs2343681	2.2241e-08	IL20RB
rs2343681	2.2603e-08	SLC35G2
rs17001244	2.2629e-08	PRKCSH
rs6511720	3.785e-08	S1PR5
rs10489615	8.0324e-08	GALNT2
rs11057397	3.8384e-07	DNAH10OS
rs11601507	8.6544e-07	TRIM6
rs11057397	2.1351e-06	TCTN2
rs6511720	2.951e-06	ICAM1
rs6511720	3.0622e-06	SLC44A2
rs17001244	5.2836e-06	TMEM205
rs17001244	1.3564e-05	DKFZP761J1410
rs11057397	1.8389e-05	ATP6V0A2
