# Supplementary material for: Assessment of causal association between differentiated thyroid cancer and disordered serum lipid profile: a Mendelian randomization study
Source: Front Endocrinol (Lausanne). 2023 Dec 20;14:1291445. doi: 10.3389/fendo.2023.1291445 (PMC10771623; doi:10.3389/fendo.2023.1291445)
Supplement: Supplementary file 6 [file DataSheet_3.csv]

cis.eqtl.SNP	cis.eqtl.Pvalue	cis.eqtl.GeneSymbol
rs4008004	3.27170000000001e-310	TTC39B
rs102275	3.27170000000001e-310	FADS2
rs12740374	3.27170000000001e-310	PSRC1
rs102275	3.27170000000001e-310	FADS1
rs102275	3.8386e-231	TMEM258
rs2326077	2.8366e-150	NSMAF
rs3777411	3.5128e-102	RP11-288H12.3
rs653178	1.0931e-68	SH2B3
rs12740374	4.9984e-45	KIAA1324
rs653178	2.824e-43	MAPKAPK5-AS1
rs2642438	3.3725e-29	C1orf115
rs653178	2.0789e-27	ALDH2
rs1864163	2.3824e-25	CETP
rs653178	1.2628e-23	TMEM116
rs12740374	1.9889e-23	GSTM4
rs102275	2.276e-23	MYRF
rs12740374	2.4248e-22	GSTM3
rs633695	3.5473e-21	ADAM10
rs653178	3.3412e-20	FAM109A
rs102275	8.7425e-18	BEST1
rs653178	4.4648e-17	TRAFD1
rs653178	6.4208e-14	RP3-462E2.3
rs633695	1.368e-13	LIPC
rs2326077	1.736e-12	UBXN2B
rs12740374	2.1407e-12	GSTM1
rs653178	1.2118e-11	TCTN1
rs653178	1.3572e-11	ADAM1B
rs1864163	1.6393e-11	MT1F
rs12740374	3.8484e-11	SARS
rs1864163	9.6586e-11	HERPUD1
rs12740374	1.742e-09	AMIGO1
rs102275	5.9933e-08	FTH1
rs653178	8.313e-08	NAA25
rs653178	9.5545e-08	RP3-473L9.4
rs3777411	1.5696e-07	SOD2
rs2642438	1.727e-06	RP11-295M18.2
rs653178	2.88e-06	HVCN1
rs653178	3.3322e-06	ACAD10
rs2740488	3.4074e-06	NIPSNAP3A
rs653178	4.0035e-06	RP3-462E2.5
rs3777411	5.184e-06	IGF2R
rs653178	6.6812e-06	HECTD4
