# Supplementary material for: Assessment of causal association between differentiated thyroid cancer and disordered serum lipid profile: a Mendelian randomization study
Source: Front Endocrinol (Lausanne). 2023 Dec 20;14:1291445. doi: 10.3389/fendo.2023.1291445 (PMC10771623; doi:10.3389/fendo.2023.1291445)
Supplement: Supplementary file 7 [file DataSheet_4.csv]

cis.eqtl.SNP	cis.eqtl.Pvalue	cis.eqtl.GeneSymbol
rs12442901	3.27170000000001e-310	ULK3
rs12740374	3.27170000000001e-310	PSRC1
rs10794579	3.27170000000001e-310	C10orf88
rs12442901	3.27170000000001e-310	CSK
rs11983987	3.27170000000001e-310	POR
rs55831924	1.5863e-255	GRINA
rs11983987	4.322e-250	AC005077.14
rs9982111	1.8357e-230	HMGN1
rs272838	1.5261e-226	SLC22A4
rs272838	3.3043e-217	SLC22A5
rs9872326	9.0993e-196	PCCB
rs12442901	7.1119e-182	MPI
rs12597418	1.7425e-169	PHLPP2
rs17725246	7.3803e-134	TMED4
rs10876451	2.0794e-122	SP1
rs11983987	1.532e-111	STYXL1
rs2075230	3.9092e-108	ATP1B2
rs13702	2.5229e-107	LPL
rs12466268	1.8812e-95	FAM117B
rs780094	1.0833e-90	NRBP1
rs55831924	3.7695e-85	PLEC
rs4671050	7.2075e-80	OTX1
rs11983987	2.6134e-79	RHBDD2
rs10876451	2.6267e-77	PRR13
rs55831924	2.7068e-76	PARP10
rs272838	1.2944e-75	AC034220.3
rs10794579	5.1204e-72	PSTK
rs780094	2.4645e-67	KRTCAP3
rs11983987	8.1955e-64	TMEM120A
rs11983987	8.9493e-64	HIP1
rs72717661	2.908e-63	RP11-160H22.5
rs9982111	4.2971e-62	WRB
rs17725246	1.2921e-60	NUDCD3
rs12466268	3.8904e-60	ICA1L
rs780094	5.0585e-60	ATRAID
rs2058122	1.2613e-59	NUFIP2
rs780094	4.5898e-54	SLC5A6
rs75321546	2.4658e-52	ZNF664
rs12442901	8.7679e-52	FAM219B
rs11601507	2.0763e-51	UBQLNL
rs2075230	1.2966e-48	TNFSF12
rs2075230	2.7098e-45	AC113189.5
rs12740374	4.9984e-45	KIAA1324
rs440677	1.3264e-43	CTC-510F12.4
rs12442901	9.5089e-42	SCAMP2
rs13098031	3.553e-37	SYN2
rs12916	1.5335e-36	HMGCR
rs11775193	2.6189e-36	TMEM70
rs55831924	5.2786e-34	NRBP2
rs13098031	4.6561e-33	MKRN2
rs2058122	1.0755e-31	ABHD15
rs2075230	9.6446e-31	TNFSF13
rs603424	1.369e-30	CWF19L1
rs3756772	2.7825e-30	NT5DC1
rs2807848	3.0023e-30	RP11-295M18.2
rs7140110	1.5341e-28	GAS6
rs9491697	5.4584e-28	RNF146
rs780094	8.3434e-27	PPM1G
rs9872326	1.4018e-25	PPP2R3A
rs8021180	1.6523e-25	RP11-718G2.4
rs12740374	1.9889e-23	GSTM4
rs183130	7.062e-23	CETP
rs17725246	1.4645e-22	ZMIZ2
rs12740374	2.4248e-22	GSTM3
rs2075230	9.3642e-21	SAT2
rs55831924	3.468e-20	MAF1
rs8021180	1.8401e-19	COX16
rs2058122	3.5863e-18	GIT1
rs780094	5.8216e-18	SNX17
rs12466268	7.6851e-18	NOP58
rs12916	2.1908e-17	POC5
rs440677	3.7713e-17	CTC-510F12.2
rs440677	7.4795e-17	DKFZP761J1410
rs10876451	1.5216e-16	RP11-793H13.11
rs9616822	3.7368e-16	ADM2
rs7640978	3.7928e-16	DYNC1LI1
rs183130	4.2506e-16	SLC12A3
rs278981	7.6045e-16	RBM47
rs7140110	9.6839e-16	TMEM255B
rs55831924	2.4567e-15	EPPK1
rs10876451	4.1737e-15	MAP3K12
rs11983987	7.9735e-15	POMZP3
rs9982111	5.4776e-14	PSMG1
rs2075230	1.2144e-13	CD68
rs11775193	1.2441e-13	LY96
rs16926246	1.9497e-13	HK1
rs75321546	2.7851e-13	CCDC92
rs55831924	4.6211e-13	KIAA1875
rs9616822	5.3303e-13	DENND6B
rs55831924	5.83e-13	SPATC1
rs9872326	6.1102e-13	MSL2
rs12916	6.6619e-13	COL4A3BP
rs72717661	7.391e-13	RABGAP1L
rs12740374	2.1407e-12	GSTM1
rs11983987	8.3739e-12	ZP3
rs17725246	1.401e-11	RP4-647J21.1
rs9616822	1.662e-11	PANX2
rs2058122	1.7851e-11	BLMH
rs10876451	1.9839e-11	ATP5G2
rs9872326	2.0671e-11	NCK1
rs75321546	2.772e-11	RP11-380L11.4
rs12740374	3.8484e-11	SARS
rs183130	5.7846e-11	HERPUD1
rs9616822	5.8941e-11	PPP6R2
rs11983987	7.7487e-11	HSPB1
rs440677	8.9797e-11	TMEM205
rs72717661	9.0275e-11	KIAA0040
rs12442901	1.399e-10	COX5A
rs11888492	3.3727e-10	USP40
rs55831924	3.4517e-10	CTD-3065J16.6
rs9616822	6.402e-10	PLXNB2
rs10794579	1.07e-09	FAM24B
rs183130	1.2245e-09	MT1X
rs146962013	1.5488e-09	INSIG2
rs12740374	1.742e-09	AMIGO1
rs11709868	2.2369e-09	PAQR9
rs440677	2.2645e-09	EPOR
rs11709868	2.3754e-09	PCOLCE2
rs780094	2.6167e-09	EIF2B4
rs780094	2.9385e-09	ZNF513
rs17725246	2.9528e-09	DDX56
rs9616822	3.5137e-09	RP3-402G11.5
rs11983987	3.5825e-09	UPK3B
rs2058122	8.6437e-09	PROCA1
rs75321546	1.0198e-08	EIF2B1
rs11601507	1.0392e-08	TRIM5
rs10876451	1.3143e-08	TARBP2
rs12442901	1.3999e-08	MIR4513
rs3756772	1.5049e-08	FAM26F
rs9872326	1.5333e-08	STAG1
rs2807848	1.5512e-08	MARC1
rs2058122	1.6809e-08	RAB34
rs780094	2.4135e-08	GPN1
rs9616822	2.527e-08	ARSA
rs3756772	2.953e-08	COL10A1
rs7140110	3.0664e-08	CDC16
rs8021180	3.6006e-08	SYNJ2BP
rs4671050	4.1676e-08	WDPCP
rs10876451	4.9806e-08	MFSD5
rs440677	5.9333e-08	TSPAN16
rs780094	7.093e-08	AC093690.1
rs183130	8.4428e-08	NLRC5
rs146962013	1.0162e-07	AC093901.1
rs2737263	1.1243e-07	TRPS1
rs2075230	1.2033e-07	NLGN2
rs146962013	1.2407e-07	AC009404.2
rs12597418	3.7704e-07	IST1
rs8021180	3.8913e-07	TTC9
rs440677	4.1706e-07	CCDC159
rs72717661	4.268e-07	CACYBP
rs11601507	8.6544e-07	TRIM6
rs2075230	9.3904e-07	TP53
rs9616822	1.175e-06	SCO2
rs272838	1.1942e-06	HSPA4
rs7640978	1.4457e-06	CMTM6
rs603424	1.6284e-06	ABCC2
rs12471768	1.7582e-06	SERTAD2
rs8021180	2.8354e-06	PCNX
rs17725246	3.632e-06	POLM
rs12466268	1.0462e-05	BMPR2
rs272838	1.1087e-05	SHROOM1
rs440677	1.1325e-05	DOCK6
rs55831924	1.1356e-05	SHARPIN
